# Supplementary material for: Large Screening Identifies ACE2 Positively Correlates With NF-κB Signaling Activity and Targeting NF-κB Signaling Drugs Suppress ACE2 Levels
Source: Front Pharmacol. 2021 Nov 19;12:771555. doi: 10.3389/fphar.2021.771555 (PMC8639591; doi:10.3389/fphar.2021.771555)
Supplement: Supplementary file 1 [file DataSheet1.xlsx]

## Sheet: Figure 1 a-d
Figure 1a
ACE2
		GAPDH	ACE2
Sample 01	GAPDH	18.6486	35.8245	17.1759	4.57406	-4.57406	0.0419826	1.14809	1
Sample 01	GAPDH	18.8652	36.6054	17.7403	5.13844	-5.13844	0.0283907	0.776392
Sample 01	GAPDH	18.6554	35.9255	17.2701	4.66825	-4.66825	0.0393292	1.07552
Sample 02	GAPDH	18.1588	33.3475	15.1887	2.58685	-2.58685	0.166449	4.55182	3.33505
Sample 02	GAPDH	18.2322	34.3855	16.1533	3.55145	-3.55145	0.0852915	2.33244
Sample 02	GAPDH	17.8792	33.6124	15.7332	3.13134	-3.13134	0.114123	3.12087
Sample 03	GAPDH	18.338	31.6093	13.2713	0.669489	-0.669489	0.628729	17.1937	17.5236
Sample 03	GAPDH	18.5069	31.2529	12.746	0.144163	-0.144163	0.904904	24.7461
Sample 03	GAPDH	18.1304	32.0953	13.9649	1.36308	-1.36308	0.388753	10.6311
Sample 04	GAPDH	18.7457	33.3341	14.5884	1.98654	-1.98654	0.252343	6.90074	7.63234
Sample 04	GAPDH	18.8075	33.1597	14.3522	1.75036	-1.75036	0.297228	8.12821
Sample 04	GAPDH	18.5797	32.9789	14.3991	1.79728	-1.79728	0.287716	7.86808
Sample 05	GAPDH	18.7717	32.2638	13.4921	0.890278	-0.890278	0.53951	14.7538	8.58516
Sample 05	GAPDH	18.963	34.1036	15.1406	2.5388	-2.5388	0.172085	4.70597
Sample 05	GAPDH	18.6283	33.3491	14.7208	2.11893	-2.11893	0.230218	6.29571
Sample 06	GAPDH	18.8624	31.7453	12.8829	0.28109	-0.28109	0.822969	22.5055	23.2453
Sample 06	GAPDH	19.0313	32.0929	13.0616	0.459766	-0.459766	0.727104	19.8839
Sample 06	GAPDH	18.7724	31.3742	12.6018	0	0	1	27.3467
Sample 07	GAPDH	18.2404	31.0058	12.7654	0.163521	-0.163521	0.892843	24.4163	19.648
Sample 07	GAPDH	18.3272	31.375	13.0478	0.445953	-0.445953	0.734099	20.0752
Sample 07	GAPDH	18.2815	31.8034	13.5219	0.92005	-0.92005	0.528491	14.4525
Figure 1b
IFN-b
		GAPDH	IFN-b
Sample 01	GAPDH	18.6486	32.4312	13.7826	9.03502	-9.03502	0.00190629	0.734548	1
Sample 01	GAPDH	18.8652	31.7561	12.8909	8.14337	-8.14337	0.00353674	1.3628
Sample 01	GAPDH	18.6554	32.1407	13.4853	8.73771	-8.73771	0.00234255	0.902649
Sample 02	GAPDH	18.1588	28.8674	10.7086	5.96104	-5.96104	0.0160527	6.18555	6.0964
Sample 02	GAPDH	18.2322	28.9273	10.6951	5.94755	-5.94755	0.0162035	6.24368
Sample 02	GAPDH	17.8792	28.6659	10.7866	6.03905	-6.03905	0.0152078	5.85997
Sample 03	GAPDH	18.338	23.9025	5.5645	0.816916	-0.816916	0.567654	218.733	218.063
Sample 03	GAPDH	18.5069	23.8537	5.34676	0.599182	-0.599182	0.660128	254.366
Sample 03	GAPDH	18.1304	23.9674	5.83696	1.08938	-1.08938	0.469963	181.09
Sample 04	GAPDH	18.7457	24.0741	5.32835	0.580769	-0.580769	0.668607	257.633	254.165
Sample 04	GAPDH	18.8075	23.9525	5.14501	0.397434	-0.397434	0.759207	292.544
Sample 04	GAPDH	18.5797	24.1872	5.60744	0.859861	-0.859861	0.551006	212.318
Sample 05	GAPDH	18.7717	30.2434	11.4717	6.72413	-6.72413	0.00945879	3.64474	3.63022
Sample 05	GAPDH	18.963	30.2199	11.2569	6.50932	-6.50932	0.0109774	4.22991
Sample 05	GAPDH	18.6283	30.3732	11.7449	6.99729	-6.99729	0.00782717	3.01603
Sample 06	GAPDH	18.8624	23.6915	4.82914	0.0815601	-0.0815601	0.945035	364.149	360.202
Sample 06	GAPDH	19.0313	23.7789	4.74758	0	0	1	385.328
Sample 06	GAPDH	18.7724	23.7386	4.96627	0.218691	-0.218691	0.859345	331.13
Sample 07	GAPDH	18.2404	23.956	5.71559	0.968012	-0.968012	0.51121	196.984	199.525
Sample 07	GAPDH	18.3272	24.0298	5.70262	0.955036	-0.955036	0.515829	198.763
Sample 07	GAPDH	18.2815	23.9549	5.67341	0.925831	-0.925831	0.526377	202.828
Figure 1c
TNF-a
		GAPDH	TNF-a
Sample 01	GAPDH	15.073	31.1685	16.0955	3.59598	-3.59598	0.0826994	1.01905	1
Sample 02	GAPDH	14.9852	31.1026	16.1174	3.61784	-3.61784	0.0814555	1.00372
Sample 03	GAPDH	15.0429	31.1988	16.156	3.65644	-3.65644	0.0793051	0.977226
Sample 04	GAPDH	14.9027	29.7184	14.8157	2.31622	-2.31622	0.200793	2.47424	2.39283
Sample 05	GAPDH	14.8401	29.5252	14.6851	2.18561	-2.18561	0.219819	2.70868
Sample 06	GAPDH	14.8227	29.9486	15.1259	2.6264	-2.6264	0.161948	1.99558
Sample 07	GAPDH	14.6791	27.7594	13.0803	0.580763	-0.580763	0.66861	8.23885	8.06556
Sample 01	GAPDH	14.6899	27.7963	13.1064	0.606857	-0.606857	0.656626	8.09117
Sample 02	GAPDH	14.6734	27.8204	13.147	0.647455	-0.647455	0.638405	7.86665
Sample 03	GAPDH	14.5905	29.8069	15.2163	2.71681	-2.71681	0.15211	1.87435	1.80947
Sample 04	GAPDH	14.5348	29.7841	15.2493	2.74975	-2.74975	0.148677	1.83205
Sample 05	GAPDH	14.4451	29.7837	15.3386	2.83913	-2.83913	0.139746	1.72199
Sample 06	GAPDH	14.2667	29.5906	15.3239	2.82439	-2.82439	0.141181	1.73968	1.5485
Sample 07	GAPDH	14.2751	29.738	15.463	2.96345	-2.96345	0.128207	1.57981
Sample 01	GAPDH	14.298	30.0136	15.7156	3.21611	-3.21611	0.10761	1.32601
Sample 02	GAPDH	14.8104	27.6215	12.8111	0.311602	-0.311602	0.805747	9.92869	10.5567
Sample 03	GAPDH	15.4354	27.9349	12.4995	0	0	1	12.3224
Sample 04	GAPDH	14.8256	27.7127	12.8872	0.387635	-0.387635	0.764382	9.41898
Sample 05	GAPDH	14.5745	28.6	14.0254	1.52592	-1.52592	0.347257	4.27902	3.41198
Sample 06	GAPDH	14.3751	28.9409	14.5658	2.06626	-2.06626	0.238778	2.9423
Sample 07	GAPDH	14.4573	28.9881	14.5307	2.03123	-2.03123	0.244647	3.01462
Figure 1d
IL6
		GAPDH	IL6
Sample 01	GAPDH	18.6486	25.118	6.46945	4.8023	-4.8023	0.0358397	1.03903	1
Sample 01	GAPDH	18.8652	25.4113	6.54614	4.87898	-4.87898	0.0339844	0.985245
Sample 01	GAPDH	18.6554	25.2155	6.56016	4.893	-4.893	0.0336559	0.975721
Sample 02	GAPDH	18.1588	21.6263	3.46749	1.80034	-1.80034	0.287108	8.32357	8.38612
Sample 02	GAPDH	18.2322	21.4829	3.25072	1.58356	-1.58356	0.333657	9.67308
Sample 02	GAPDH	17.8792	21.5636	3.68439	2.01724	-2.01724	0.247031	7.1617
Sample 03	GAPDH	18.338	20.2714	1.9334	0.266241	-0.266241	0.831483	24.1056	25.0791
Sample 03	GAPDH	18.5069	20.1741	1.66716	0	0	1	28.9911
Sample 03	GAPDH	18.1304	20.1865	2.05608	0.388924	-0.388924	0.763699	22.1405
Sample 04	GAPDH	18.7457	21.8574	3.11168	1.44452	-1.44452	0.367414	10.6517	12.4468
Sample 04	GAPDH	18.8075	21.3924	2.58491	0.917755	-0.917755	0.529332	15.3459
Sample 04	GAPDH	18.5797	21.6007	3.02099	1.35383	-1.35383	0.391251	11.3428
Sample 05	GAPDH	18.7717	22.1995	3.42779	1.76063	-1.76063	0.29512	8.55585	10.2529
Sample 05	GAPDH	18.963	21.7122	2.74916	1.08201	-1.08201	0.472371	13.6946
Sample 05	GAPDH	18.6283	22.0642	3.43584	1.76868	-1.76868	0.293476	8.5082
Sample 06	GAPDH	18.8624	22.2818	3.41942	1.75226	-1.75226	0.296836	8.6056	9.48797
Sample 06	GAPDH	19.0313	22.1232	3.09189	1.42473	-1.42473	0.372488	10.7988
Sample 06	GAPDH	18.7724	22.1176	3.34527	1.67811	-1.67811	0.312491	9.05947
Sample 07	GAPDH	18.2404	21.3456	3.10513	1.43798	-1.43798	0.369085	10.7002	11.8828
Sample 07	GAPDH	18.3272	21.1644	2.83722	1.17006	-1.17006	0.444403	12.8837
Sample 07	GAPDH	18.2815	21.2135	2.93201	1.26485	-1.26485	0.416142	12.0644

## Sheet: Figure 1 e-h
Figure 1e
ACE2
		GAPDH	ACE2
Sample 01	GAPDH	15.5916	32.4898	16.8982	3.63275	-3.63275	0.0806184	2.08087	1
Sample 01	GAPDH	15.642	38.1237	22.4818	9.21633	-9.21633	0.00168116	0.043393
Sample 01	GAPDH	15.4294	33.5762	18.1468	4.88137	-4.88137	0.0339282	0.875735
Sample 02	GAPDH	15.5638	33.4227	17.8589	4.59346	-4.59346	0.0414219	1.06916	1.13414
Sample 02	GAPDH	15.5399	34.2601	18.7202	5.45478	-5.45478	0.0228007	0.588518
Sample 02	GAPDH	15.2247	32.377	17.1523	3.88691	-3.88691	0.0675962	1.74475
Sample 03	GAPDH	16.2088	29.5761	13.3673	0.101922	-0.101922	0.931791	24.0508	23.0057
Sample 03	GAPDH	16.0499	29.7196	13.6697	0.404304	-0.404304	0.755601	19.5031
Sample 03	GAPDH	15.9752	29.2602	13.285	0.0195923	-0.0195923	0.986511	25.4632
Sample 04	GAPDH	15.5978	29.8944	14.2966	1.03116	-1.03116	0.489315	12.6299	11.1365
Sample 04	GAPDH	15.5169	29.8481	14.3312	1.06581	-1.06581	0.477704	12.3302
Sample 04	GAPDH	15.3705	30.247	14.8765	1.61107	-1.61107	0.327356	8.44951
Sample 05	GAPDH	15.5557	31.8831	16.3275	3.06204	-3.06204	0.119738	3.09061	2.80243
Sample 05	GAPDH	15.3814	31.3804	15.9989	2.73352	-2.73352	0.150359	3.88097
Sample 05	GAPDH	15.2555	32.6891	17.4336	4.16817	-4.16817	0.0556233	1.43571
Sample 06	GAPDH	15.9864	29.7637	13.7773	0.511829	-0.511829	0.701333	18.1024	21.7216
Sample 06	GAPDH	15.7505	29.016	13.2654	0	0	1	25.8114
Sample 06	GAPDH	15.7404	29.2863	13.5459	0.280468	-0.280468	0.823324	21.2511
Sample 07	GAPDH	15.4433	30.4461	15.0028	1.73741	-1.73741	0.299908	7.74105	7.56385
Sample 07	GAPDH	15.3387	30.8109	15.4722	2.20678	-2.20678	0.216617	5.5912
Sample 07	GAPDH	15.32	30.049	14.729	1.46353	-1.46353	0.362604	9.35931
Figure 1f
IFN-b
		GAPDH	IFN-b
Sample 01	GAPDH	14.9595	30.6992	15.7397	12.9572	-12.9572	0.000125743	0.943959	1
Sample 01	GAPDH	15.1597	30.6885	15.5287	12.7463	-12.7463	0.000145544	1.0926
Sample 01	GAPDH	14.927	30.6373	15.7102	12.9278	-12.9278	0.000128338	0.963439
Sample 02	GAPDH	14.9644	29.9083	14.9439	12.1614	-12.1614	0.0002183	1.63879	1.82371
Sample 02	GAPDH	15.0731	29.6706	14.5975	11.815	-11.815	0.000277545	2.08354
Sample 02	GAPDH	14.907	29.7571	14.8501	12.0677	-12.0677	0.000232954	1.7488
Sample 03	GAPDH	15.7742	18.5567	2.78248	0	0	1	7507.04	7107.66
Sample 03	GAPDH	15.6818	18.5198	2.83806	0.0555763	-0.0555763	0.96221	7223.35
Sample 03	GAPDH	15.6118	18.5817	2.96988	0.187403	-0.187403	0.878185	6592.57
Sample 04	GAPDH	15.2148	19.3256	4.1108	1.32832	-1.32832	0.398232	2989.55	2773.42
Sample 04	GAPDH	15.153	19.4108	4.25783	1.47535	-1.47535	0.359647	2699.89
Sample 04	GAPDH	15.1231	19.4183	4.29521	1.51273	-1.51273	0.350448	2630.83
Sample 05	GAPDH	15.1325	29.8997	14.7672	11.9848	-11.9848	0.000246733	1.85224	1.90198
Sample 05	GAPDH	15.0979	29.9582	14.8603	12.0778	-12.0778	0.000231325	1.73657
Sample 05	GAPDH	14.9389	29.5133	14.5744	11.7919	-11.7919	0.000282021	2.11714
Sample 06	GAPDH	15.599	19.8028	4.20385	1.42137	-1.42137	0.373358	2802.82	2837.3
Sample 06	GAPDH	15.6051	19.7318	4.1267	1.34422	-1.34422	0.393868	2956.78
Sample 06	GAPDH	15.5114	19.7415	4.23009	1.44761	-1.44761	0.366628	2752.29
Sample 07	GAPDH	15.1616	20.163	5.00142	2.21893	-2.21893	0.2148	1612.51	1563.72
Sample 07	GAPDH	15.1777	20.1872	5.00946	2.22698	-2.22698	0.213605	1603.54
Sample 07	GAPDH	15.0834	20.2133	5.1299	2.34742	-2.34742	0.196497	1475.11
Figure 1g
TNF-a
		GAPDH	TNF-a
Sample 01	GAPDH	14.9595	37.0142	22.0548	9.34849	-9.34849	0.00153399	0.92228	1
Sample 02	GAPDH	15.1597	38.1589	22.9992	10.2929	-10.2929	0.000797127	0.479255
Sample 03	GAPDH	14.927	36.1884	21.2613	8.55508	-8.55508	0.00265867	1.59846
Sample 04	GAPDH	14.9644	34.0701	19.1057	6.39946	-6.39946	0.011846	7.12212	5.98756
Sample 05	GAPDH	15.0731	34.8058	19.7326	7.02636	-7.02636	0.00767103	4.61204
Sample 06	GAPDH	14.907	34.2061	19.2991	6.59288	-6.59288	0.0103597	6.22853
Sample 07	GAPDH	15.7742	28.6335	12.8593	0.153034	-0.153034	0.899357	540.718	537.357
Sample 01	GAPDH	15.6818	28.388	12.7063	0	0	1	601.228
Sample 02	GAPDH	15.6118	28.673	13.0611	0.354866	-0.354866	0.781942	470.125
Sample 03	GAPDH	15.2148	29.9925	14.7778	2.07149	-2.07149	0.237913	143.04	128.444
Sample 04	GAPDH	15.153	29.9326	14.7796	2.07335	-2.07335	0.237607	142.856
Sample 05	GAPDH	15.1231	30.4255	15.3023	2.59608	-2.59608	0.165387	99.4355
Sample 06	GAPDH	15.1325	34.9314	19.7989	7.09264	-7.09264	0.0073266	4.40496	6.79578
Sample 07	GAPDH	15.0979	33.467	18.3691	5.66286	-5.66286	0.0197383	11.8672
Sample 01	GAPDH	14.9389	34.836	19.8971	7.19081	-7.19081	0.00684463	4.11518
Sample 02	GAPDH	15.599	29.0766	13.4776	0.771379	-0.771379	0.585857	352.234	465.878
Sample 03	GAPDH	15.6051	28.5151	12.91	0.203728	-0.203728	0.868304	522.048
Sample 04	GAPDH	15.5114	28.4178	12.9064	0.20013	-0.20013	0.870472	523.352
Sample 05	GAPDH	15.1616	30.6241	15.4626	2.75631	-2.75631	0.148002	88.9827	100.229
Sample 06	GAPDH	15.1777	30.2654	15.0876	2.38137	-2.38137	0.191928	115.392
Sample 07	GAPDH	15.0834	30.4318	15.3484	2.64212	-2.64212	0.160193	96.3125
Figure 1h
IL6
		GAPDH	IL6
Sample 01	GAPDH	15.5916	25.3459	9.75434	6.53688	-6.53688	0.0107697	1.07579	1
Sample 01	GAPDH	15.642	25.5549	9.91294	6.69548	-6.69548	0.0096485	0.963789
Sample 01	GAPDH	15.4294	25.3473	9.91799	6.70053	-6.70053	0.00961481	0.960424
Sample 02	GAPDH	15.5638	24.2945	8.73063	5.51317	-5.51317	0.0218963	2.18722	2.02847
Sample 02	GAPDH	15.5399	24.2844	8.74449	5.52702	-5.52702	0.021687	2.16632
Sample 02	GAPDH	15.2247	24.2921	9.06741	5.84995	-5.84995	0.0173377	1.73186
Sample 03	GAPDH	16.2088	19.6244	3.41561	0.198146	-0.198146	0.87167	87.0712	83.7218
Sample 03	GAPDH	16.0499	19.5213	3.4714	0.253934	-0.253934	0.838607	83.7684
Sample 03	GAPDH	15.9752	19.5071	3.53194	0.314478	-0.314478	0.804142	80.3258
Sample 04	GAPDH	15.5978	20.1778	4.58004	1.36257	-1.36257	0.388888	38.846	37.326
Sample 04	GAPDH	15.5169	20.1093	4.59242	1.37496	-1.37496	0.385564	38.514
Sample 04	GAPDH	15.3705	20.1168	4.74629	1.52882	-1.52882	0.34656	34.6178
Sample 05	GAPDH	15.5557	24.6737	9.11807	5.9006	-5.9006	0.0167394	1.6721	1.50711
Sample 05	GAPDH	15.3814	24.6173	9.23589	6.01843	-6.01843	0.0154267	1.54097
Sample 05	GAPDH	15.2555	24.7275	9.47208	6.25462	-6.25462	0.013097	1.30826
Sample 06	GAPDH	15.9864	19.2039	3.21746	0	0	1	99.89	94.6175
Sample 06	GAPDH	15.7505	19.0772	3.32663	0.109167	-0.109167	0.927123	92.6104
Sample 06	GAPDH	15.7404	19.0868	3.34637	0.128902	-0.128902	0.914527	91.3521
Sample 07	GAPDH	15.4433	19.9511	4.50785	1.29039	-1.29039	0.40884	40.8391	40.8718
Sample 07	GAPDH	15.3387	19.8122	4.47354	1.25608	-1.25608	0.418681	41.8221
Sample 07	GAPDH	15.32	19.8595	4.53946	1.32199	-1.32199	0.399982	39.9542

## Sheet: Figure 2
Figure 2b
			Control	MAVS
ACE2 reporter			1.02961	3.50662
			0.963783	3.67845
			1.02351	3.98612
Figure 2c
			Control	MAVS	RIG-I	MDA-5
			1.00917	4.6608	1.59325	2.08123
			1.00737	5.52679	1.40422	5.22715
			1.03665	5.33874	1.68782	3.41563
Figure 2e				Figure 2f				Figure 2g
ACE2	Gene	ACE2 Level		NFKB	Gene	NFKB Level		IFN	Gene	IFN Level
	pcDNA	1.00737			pcDNA	1.00019			pcDNA	1.00013
	ISG1	0.558644			ISG1	1.22105			ISG1	1.39265
	ISG2	0.705419			ISG2	1.03834			ISG2	1.20333
	ISG3	0.691491			ISG3	1.13204			ISG3	1.29472
	ISG4	0.557994			ISG4	0.857441			ISG4	0.941474
	ISG5	0.525986			ISG5	0.629241			ISG5	1.04916
	ISG6	0.572276			ISG6	2.3878			ISG6	1.15404
	ISG8	0.760473			ISG8	1.23463			ISG8	1.60737
	ISG9	0.794339			ISG9	0.6488			ISG9	1.29778
	ISG10	2.0816			ISG10	4.05619			ISG10	1.31313
	ISG11	0.500123			ISG11	1.89903			ISG11	0.940967
	ISG12	0.745832			ISG12	0.846663			ISG12	1.26918
	ISG13	0.813021			ISG13	0.696301			ISG13	1.65714
	ISG14	1.03175			ISG14	1.26723			ISG14	1.63932
	ISG15	0.606965			ISG15	0.905696			ISG15	1.99175
	ISG16	0.647812			ISG16	1.23816			ISG16	1.51696
	ISG17	0.629671			ISG17	1.2661			ISG17	1.3193
	ISG18	0.780605			ISG18	0.994368			ISG18	1.59355
	ISG19	0.65553			ISG19	0.74997			ISG19	0.906776
	ISG20	0.774433			ISG20	0.822838			ISG20	1.50945
	ISG21	1.46417			ISG21	1.03885			ISG21	1.68535
	ISG22	1.00581			ISG22	0.550759			ISG22	1.12506
	ISG23	0.964488			ISG23	1.05595			ISG23	1.25401
	ISG24	0.930432			ISG24	0.670746			ISG24	0.781661
	ISG25	0.58499			ISG25	1.25357			ISG25	1.40323
	ISG26	0.830938			ISG26	0.744146			ISG26
	ISG27	0.810563			ISG27	1.22133			ISG27	0.872411
	ISG29	0.68467			ISG29	0.960657			ISG29	0.856
	ISG30	1.58371			ISG30	0.787033			ISG30	0.794735
	ISG31	1.6751			ISG31	0.934964			ISG31	1.11263
	ISG32	0.906392			ISG32	3.05065			ISG32	2.47316
	ISG33	0.534873			ISG33	0.984561			ISG33	1.13124
	ISG34	0.440367			ISG34	0.916734			ISG34	0.776825
	ISG35	0.55778			ISG35	1.02623			ISG35	1.58552
	ISG36	0.523754			ISG36	0.822247			ISG36	1.09663
	ISG37	0.600438			ISG37	0.98674			ISG37	0.962872
	ISG38	0.443033			ISG38	1.31639			ISG38	0.771996
	ISG39	0.545818			ISG39	0.593514			ISG39	0.76231
	ISG40	0.542989			ISG40	1.0167			ISG40	1.68809
	ISG41	0.579291			ISG41	4.95979			ISG41	4.57388
	ISG42	0.531048			ISG42	0.980318			ISG42	1.24733
	ISG43	0.515424			ISG43	1.17432			ISG43	2.16229
	ISG45	0.47149			ISG45	0.895656			ISG45	1.00201
	ISG46	0.595833			ISG46	0.940551			ISG46	1.35883
	ISG47	0.355961			ISG47	0.591509			ISG47	0.40937
	ISG48	0.699055			ISG48	0.845119			ISG48	0.736174
	ISG49	0.523895			ISG49	0.867521			ISG49	0.957383
	ISG50	0.680398			ISG50	0.461541			ISG50	1.20668
	ISG51	1.8948			ISG51	0.787277			ISG51	1.11202
	ISG52	4.881			ISG52	1.23938			ISG52	0.603737
	ISG53	0.642469			ISG53	2.18827			ISG53	0.87419
	ISG54	0.618534			ISG54	2.66647			ISG54	0.393263
	ISG55	0.619209			ISG55	2.9541			ISG55	0.153462
	ISG56	0.493194			ISG56	1.60072			ISG56	0.837466
	ISG57	0.494024			ISG57	2.85185			ISG57	0.826922
	ISG58	0.529952			ISG58	0.978303			ISG58	0.599585
	ISG59	0.852899			ISG59	2.22641			ISG59	0.660398
	ISG60	0.667619			ISG60	1.36636			ISG60	1.11261
	ISG61	0.816685			ISG61	1.99621			ISG61	0.811878
	ISG62	2.56867			ISG62	1.95766			ISG62	0.708784
	ISG63	2.06139			ISG63	1.87458			ISG63	0.468219
	ISG64	0.603575			ISG64	0.691632			ISG64	0.720655
	ISG65	0.864172			ISG65	0.945646			ISG65	0.821147
	ISG66	0.894368			ISG66	0.787551			ISG66	0.865213
	ISG67	0.620482			ISG67	0.799541			ISG67	0.937398
	ISG68	1.05441			ISG68	0.995922			ISG68	0.777311
	ISG69	0.685064			ISG69	0.667519			ISG69	0.856646
	ISG70	0.738693			ISG70	1.32345			ISG70	0.651947
	ISG71	2.22268			ISG71	1.5914			ISG71	1.16039
	ISG72	0.982977			ISG72	1.0489			ISG72	0.587667
	ISG74	0.752074			ISG74	1.72362			ISG74	0.934983
	ISG75	0.629899			ISG75	1.27837			ISG75	0.674862
	ISG76	0.766475			ISG76	1.86234			ISG76	0.643368
	ISG77	0.611167			ISG77	1.00327			ISG77	0.851662
	ISG78	0.766959			ISG78	1.57771			ISG78	0.741332
	ISG79	1.29679			ISG79	1.05979			ISG79	1.60983
	ISG80	0.531599			ISG80	0.179523			ISG80	0.38512
	ISG81	0.810639			ISG81	3.15779			ISG81	0.865268
	ISG82	0.688133			ISG82	2.67867			ISG82	0.689584
	ISG83	0.288955			ISG83	1.04681			ISG83	0.312582
	ISG84	0.752914			ISG84	1.48402			ISG84	0.645872
	ISG85	1.77219			ISG85	0.812244			ISG85	0.453152
	ISG86	0.788588			ISG86	2.82942			ISG86	0.692249
	ISG87	0.44797			ISG87	1.46126			ISG87	0.325264
	ISG88	3.34761			ISG88	0.74552			ISG88	0.620782
	ISG89	1.9635			ISG89	1.98331			ISG89	0.395493
	ISG90	3.05124			ISG90	11.0406			ISG90	0.522926
	ISG91	0.425156			ISG91	1.14864			ISG91	1.10435
	ISG92	3.39257			ISG92	3.62709			ISG92	0.808894
	ISG93	0.708273			ISG93	1.33721			ISG93	1.24235
	ISG94	0.582006			ISG94	3.05036			ISG94	1.26665
	ISG95	13.0607			ISG95	330.29			ISG95	2.88881
	ISG96	2.52752			ISG96	14.1505			ISG96	0.619895
	ISG97	0.985302			ISG97	1.19539			ISG97	0.761421
	ISG101	1.15446			ISG101	0.940516			ISG101	0.74934
	ISG103	2.55403			ISG103	2.40057			ISG103	0.42587
	ISG104	5.26276			ISG104	2.67044			ISG104	0.766588
	ISG105	1.04333			ISG105	1.19275			ISG105	1.4555
	ISG107	1.21054			ISG107	1.09765			ISG107	1.43123
	ISG108	1.49541			ISG108	1.21131			ISG108	1.37418
	ISG109	2.1906			ISG109	1.38319			ISG109	1.35754
	ISG110	0.951768			ISG110	0.655781			ISG110	1.31848
	ISG111	1.31467			ISG111	0.726641			ISG111	1.65758
	ISG112	1.46222			ISG112	0.73221			ISG112	0.961985
	ISG113	1.50117			ISG113	0.716391			ISG113	1.06827
	ISG114	1.05078			ISG114	1.36044			ISG114	1.25617
	ISG115	1.44931			ISG115	0.567551			ISG115	1.10313
	ISG116	1.0898			ISG116	1.08547			ISG116	0.721906
	ISG117	1.71546			ISG117	0.519919			ISG117	1.69757
	ISG118	1.01602			ISG118	1.46096			ISG118	1.64948
	ISG119	1.10367			ISG119	0.717743			ISG119	1.3281
	ISG120	1.17705			ISG120	1.27818			ISG120	2.40424
	ISG121	1.18081			ISG121	0.788733			ISG121	1.06968
	ISG122	1.16797			ISG122	0.782438			ISG122	1.50203
	ISG123	1.03863			ISG123	1.03332			ISG123	1.18159
	ISG124	1.03188			ISG124	1.43717			ISG124	1.32454

## Sheet: Figure 3
Figure 3a				Figure 3b				Figure 3c				Figure 3e
	NFKB	ACE2			IFN	ACE2			IFN	NFKB		Control	ISG10	ISG52	ISG71	ISG88	ISG95
pcDNA	1.00019	1.00737		pcDNA	1.00012	1.00737		pcDNA	1.00012	1.00019		1.08806	1.34478	3.6153	1.82343	4.01531	4.06332
ISG1	1.22105	0.558644		ISG1	1.39265	0.558644		ISG1	1.39265	1.22105		0.991192	1.24067	3.35893	2.00443	4.01506	3.85791
ISG2	1.03834	0.705419		ISG2	1.20333	0.705419		ISG2	1.20333	1.03834		0.944111	1.34888	3.36241	2.19652	3.8542	4.44519
ISG3	1.13204	0.691491		ISG3	1.29472	0.691491		ISG3	1.29472	1.13204
ISG4	0.857441	0.557994		ISG4	0.941474	0.557994		ISG4	0.941474	0.857441
ISG5	0.629241	0.525986		ISG5	1.04916	0.525986		ISG5	1.04916	0.629241
ISG6	2.3878	0.572276		ISG6	1.15404	0.572276		ISG6	1.15404	2.3878
ISG8	1.23463	0.760473		ISG8	1.60737	0.760473		ISG8	1.60737	1.23463
ISG9	0.6488	0.794339		ISG9	1.29778	0.794339		ISG9	1.29778	0.6488
ISG10	4.05619	2.0816		ISG10	1.31313	2.0816		ISG10	1.31313	4.05619
ISG11	1.89903	0.500123		ISG11	0.940967	0.500123		ISG11	0.940967	1.89903
ISG12	0.846663	0.745832		ISG12	1.26918	0.745832		ISG12	1.26918	0.846663		Figure 3f
ISG13	0.696301	0.813021		ISG13	1.65714	0.813021		ISG13	1.65714	0.696301		Control	ISG10	ISG52	ISG71	ISG88	ISG95
ISG14	1.26723	1.03175		ISG14	1.63932	1.03175		ISG14	1.63932	1.26723		0.928555	2.84461	1.23331	2.87315	0.766908	514.184
ISG15	0.905696	0.606965		ISG15	1.99175	0.606965		ISG15	1.99175	0.905696		0.968276	2.81784	1.24612	2.88244	0.780934	511.458
ISG16	1.23816	0.647812		ISG16	1.51696	0.647812		ISG16	1.51696	1.23816		1.1092	3.02837	1.4364	2.14907	0.742694	509.537
ISG17	1.2661	0.629671		ISG17	1.3193	0.629671		ISG17	1.3193	1.2661
ISG18	0.994368	0.780605		ISG18	1.59355	0.780605		ISG18	1.59355	0.994368
ISG19	0.74997	0.65553		ISG19	0.906776	0.65553		ISG19	0.906776	0.74997
ISG20	0.822838	0.774433		ISG20	1.50945	0.774433		ISG20	1.50945	0.822838
ISG21	1.03885	1.46417		ISG21	1.68535	1.46417		ISG21	1.68535	1.03885
ISG22	0.550759	1.00581		ISG22	1.12506	1.00581		ISG22	1.12506	0.550759
ISG23	1.05595	0.964488		ISG23	1.25401	0.964488		ISG23	1.25401	1.05595
ISG24	0.670746	0.930432		ISG24	0.781661	0.930432		ISG24	0.781661	0.670746
ISG25	1.25357	0.58499		ISG25	1.40323	0.58499		ISG25	1.40323	1.25357
ISG26	0.744146	0.830938		ISG26		0.830938		ISG26		0.744146
ISG27	1.22133	0.810563		ISG27	0.872411	0.810563		ISG27	0.872411	1.22133		Figure 3g
ISG29	0.960657	0.68467		ISG29	0.856	0.68467		ISG29	0.856	0.960657		Control	ISG10	ISG52	ISG71	ISG88	ISG95
ISG30	0.787033	1.58371		ISG30	0.794735	1.58371		ISG30	0.794735	0.787033		1.14429	1.18122	1.93916	2.41775	1.19346	30.5416
ISG31	0.934964	1.6751		ISG31	1.11263	1.6751		ISG31	1.11263	0.934964		0.925023	1.2686	1.30591	2.8558	1.17436	32.7708
ISG32	3.05065	0.906392		ISG32	2.47316	0.906392		ISG32	2.47316	3.05065		0.955925	1.5011	1.25097	2.85165	1.09327	34.8577
ISG33	0.984561	0.534873		ISG33	1.13124	0.534873		ISG33	1.13124	0.984561
ISG34	0.916734	0.440367		ISG34	0.776825	0.440367		ISG34	0.776825	0.916734
ISG35	1.02623	0.55778		ISG35	1.58552	0.55778		ISG35	1.58552	1.02623
ISG36	0.822247	0.523754		ISG36	1.09663	0.523754		ISG36	1.09663	0.822247
ISG37	0.98674	0.600438		ISG37	0.962872	0.600438		ISG37	0.962872	0.98674
ISG38	1.31639	0.443033		ISG38	0.771996	0.443033		ISG38	0.771996	1.31639
ISG39	0.593514	0.545818		ISG39	0.76231	0.545818		ISG39	0.76231	0.593514
ISG40	1.0167	0.542989		ISG40	1.68809	0.542989		ISG40	1.68809	1.0167
ISG41	4.95979	0.579291		ISG41	4.57388	0.579291		ISG41	4.57388	4.95979
ISG42	0.980318	0.531048		ISG42	1.24733	0.531048		ISG42	1.24733	0.980318
ISG43	1.17432	0.515424		ISG43	2.16229	0.515424		ISG43	2.16229	1.17432
ISG45	0.895656	0.47149		ISG45	1.00201	0.47149		ISG45	1.00201	0.895656
ISG46	0.940551	0.595833		ISG46	1.35883	0.595833		ISG46	1.35883	0.940551
ISG47	0.591509	0.355961		ISG47	0.40937	0.355961		ISG47	0.40937	0.591509
ISG48	0.845119	0.699055		ISG48	0.736174	0.699055		ISG48	0.736174	0.845119
ISG49	0.867521	0.523895		ISG49	0.957383	0.523895		ISG49	0.957383	0.867521
ISG50	0.461541	0.680398		ISG50	1.20668	0.680398		ISG50	1.20668	0.461541
ISG51	0.787277	1.8948		ISG51	1.11202	1.8948		ISG51	1.11202	0.787277
ISG52	1.23938	4.881		ISG52	0.603737	4.881		ISG52	0.603737	1.23938
ISG53	2.18827	0.642469		ISG53	0.87419	0.642469		ISG53	0.87419	2.18827
ISG54	2.66647	0.618534		ISG54	0.393263	0.618534		ISG54	0.393263	2.66647
ISG55	2.9541	0.619209		ISG55	0.153462	0.619209		ISG55	0.153462	2.9541
ISG56	1.60072	0.493194		ISG56	0.837466	0.493194		ISG56	0.837466	1.60072
ISG57	2.85185	0.494024		ISG57	0.826922	0.494024		ISG57	0.826922	2.85185
ISG58	0.978303	0.529952		ISG58	0.599585	0.529952		ISG58	0.599585	0.978303
ISG59	2.22641	0.852899		ISG59	0.660398	0.852899		ISG59	0.660398	2.22641
ISG60	1.36636	0.667619		ISG60	1.11261	0.667619		ISG60	1.11261	1.36636
ISG61	1.99621	0.816685		ISG61	0.811878	0.816685		ISG61	0.811878	1.99621
ISG62	1.95766	2.56867		ISG62	0.708784	2.56867		ISG62	0.708784	1.95766
ISG63	1.87458	2.06139		ISG63	0.468219	2.06139		ISG63	0.468219	1.87458
ISG64	0.691632	0.603575		ISG64	0.720655	0.603575		ISG64	0.720655	0.691632
ISG65	0.945646	0.864172		ISG65	0.821147	0.864172		ISG65	0.821147	0.945646
ISG66	0.787551	0.894368		ISG66	0.865213	0.894368		ISG66	0.865213	0.787551
ISG67	0.799541	0.620482		ISG67	0.937398	0.620482		ISG67	0.937398	0.799541
ISG68	0.995922	1.05441		ISG68	0.777311	1.05441		ISG68	0.777311	0.995922
ISG69	0.667519	0.685064		ISG69	0.856646	0.685064		ISG69	0.856646	0.667519
ISG70	1.32345	0.738693		ISG70	0.651947	0.738693		ISG70	0.651947	1.32345
ISG71	1.5914	2.22268		ISG71	1.16039	2.22268		ISG71	1.16039	1.5914
ISG72	1.0489	0.982977		ISG72	0.587667	0.982977		ISG72	0.587667	1.0489
ISG74	1.72362	0.752074		ISG74	0.934983	0.752074		ISG74	0.934983	1.72362
ISG75	1.27837	0.629899		ISG75	0.674862	0.629899		ISG75	0.674862	1.27837
ISG76	1.86234	0.766475		ISG76	0.643368	0.766475		ISG76	0.643368	1.86234
ISG77	1.00327	0.611167		ISG77	0.851662	0.611167		ISG77	0.851662	1.00327
ISG78	1.57771	0.766959		ISG78	0.741332	0.766959		ISG78	0.741332	1.57771
ISG79	1.05979	1.29679		ISG79	1.60983	1.29679		ISG79	1.60983	1.05979
ISG80	0.179523	0.531599		ISG80	0.38512	0.531599		ISG80	0.38512	0.179523
ISG81	3.15779	0.810639		ISG81	0.865268	0.810639		ISG81	0.865268	3.15779
ISG82	2.67867	0.688133		ISG82	0.689584	0.688133		ISG82	0.689584	2.67867
ISG83	1.04682	0.288955		ISG83	0.312582	0.288955		ISG83	0.312582	1.04682
ISG84	1.48402	0.752914		ISG84	0.645872	0.752914		ISG84	0.645872	1.48402
ISG85	0.812244	1.77219		ISG85	0.453152	1.77219		ISG85	0.453152	0.812244
ISG86	2.82942	0.788588		ISG86	0.692249	0.788588		ISG86	0.692249	2.82942
ISG87	1.46126	0.44797		ISG87	0.325264	0.44797		ISG87	0.325264	1.46126
ISG88	0.74552	3.34761		ISG88	0.620782	3.34761		ISG88	0.620782	0.74552
ISG89	1.98331	1.9635		ISG89	0.395493	1.9635		ISG89	0.395493	1.98331
ISG90	11.0406	3.05124		ISG90	0.522926	3.05124		ISG90	0.522926	11.0406
ISG91	1.14864	0.425156		ISG91	1.10435	0.425156		ISG91	1.10435	1.14864
ISG92	3.6271	3.39257		ISG92	0.808894	3.39257		ISG92	0.808894	3.6271
ISG93	1.33721	0.708273		ISG93	1.24235	0.708273		ISG93	1.24235	1.33721
ISG94	3.05036	0.582006		ISG94	1.26665	0.582006		ISG94	1.26665	3.05036
ISG95	330.29	13.0607		ISG95	2.88881	13.0607		ISG95	2.88881	330.29
ISG96	14.1505	2.52752		ISG96	0.619895	2.52752		ISG96	0.619895	14.1505
ISG97	1.19539	0.985302		ISG97	0.761421	0.985302		ISG97	0.761421	1.19539
ISG101	0.940516	1.15446		ISG101	0.74934	1.15446		ISG101	0.74934	0.940516
ISG103	2.40057	2.55403		ISG103	0.42587	2.55403		ISG103	0.42587	2.40057
ISG104	2.67044	5.26276		ISG104	0.766588	5.26276		ISG104	0.766588	2.67044
ISG105	1.19275	1.04333		ISG105	1.4555	1.04333		ISG105	1.4555	1.19275
ISG107	1.09765	1.21054		ISG107	1.43123	1.21054		ISG107	1.43123	1.09765
ISG108	1.21131	1.49541		ISG108	1.37418	1.49541		ISG108	1.37418	1.21131
ISG109	1.38319	2.1906		ISG109	1.35754	2.1906		ISG109	1.35754	1.38319
ISG110	0.655781	0.951768		ISG110	1.31848	0.951768		ISG110	1.31848	0.655781
ISG111	0.726641	1.31467		ISG111	1.65758	1.31467		ISG111	1.65758	0.726641
ISG112	0.73221	1.46222		ISG112	0.961985	1.46222		ISG112	0.961985	0.73221
ISG113	0.716391	1.50117		ISG113	1.06827	1.50117		ISG113	1.06827	0.716391
ISG114	1.36044	1.05078		ISG114	1.25617	1.05078		ISG114	1.25617	1.36044
ISG115	0.567551	1.44931		ISG115	1.10313	1.44931		ISG115	1.10313	0.567551
ISG116	1.08547	1.0898		ISG116	0.721906	1.0898		ISG116	0.721906	1.08547
ISG117	0.519919	1.71546		ISG117	1.69757	1.71546		ISG117	1.69757	0.519919
ISG118	1.46096	1.01602		ISG118	1.64948	1.01602		ISG118	1.64948	1.46096
ISG119	0.717743	1.10367		ISG119	1.3281	1.10367		ISG119	1.3281	0.717743
ISG120	1.27818	1.17705		ISG120	2.40424	1.17705		ISG120	2.40424	1.27818
ISG121	0.788733	1.18081		ISG121	1.06968	1.18081		ISG121	1.06968	0.788733
ISG122	0.782438	1.16797		ISG122	1.50203	1.16797		ISG122	1.50203	0.782438
ISG123	1.03332	1.03863		ISG123	1.18159	1.03863		ISG123	1.18159	1.03332
ISG124	1.43717	1.03188		ISG124	1.32454	1.03188		ISG124	1.32454	1.43717

## Sheet: Figure 4 b-e
Figure 4b
ACE2
		GAPDH	ACE2
Sample 01	GAPDH	16.0617	32.8394	16.7777	4.63087	-4.63087	0.0403615	0.981558	1
Sample 01	GAPDH	16.3167	32.8394	16.5227	4.37582	-4.37582	0.0481667	1.17137
Sample 01	GAPDH	15.8491	32.8394	16.9903	4.84347	-4.84347	0.0348314	0.847069
Sample 02	GAPDH	17.3914	29.6264	12.235	0.0881653	-0.0881653	0.940718	22.8775	15.8836
Sample 02	GAPDH	17.5581	31.8432	14.285	2.1382	-2.1382	0.227163	5.52441
Sample 02	GAPDH	17.3822	29.8664	12.4842	0.337303	-0.337303	0.79152	19.2491
Sample 03	GAPDH	17.762	30.1297	12.3677	0.220865	-0.220865	0.858051	20.8671	19.3485
Sample 03	GAPDH	17.7883	30.4852	12.6969	0.550001	-0.550001	0.68302	16.6104
Sample 03	GAPDH	17.7112	30.0997	12.3885	0.241682	-0.241682	0.845759	20.5681
Sample 04	GAPDH	17.417	31.3603	13.9433	1.79644	-1.79644	0.287884	7.0011	9.67629
Sample 04	GAPDH	17.5539	31.2963	13.7424	1.59553	-1.59553	0.3309	8.04721
Sample 04	GAPDH	17.5885	30.5341	12.9455	0.798672	-0.798672	0.574878	13.9805
Sample 05	GAPDH	17.2608	30.8083	13.5476	1.40071	-1.40071	0.378742	9.21069	7.75896
Sample 05	GAPDH	17.2224	31.8237	14.6014	2.45452	-2.45452	0.182439	4.43675
Sample 05	GAPDH	17.1573	30.6408	13.4834	1.33657	-1.33657	0.395962	9.62945
Sample 06	GAPDH	16.8623	30.5749	13.7126	1.56574	-1.56574	0.337805	8.21513	7.47656
Sample 06	GAPDH	16.7962	30.201	13.4047	1.25789	-1.25789	0.418155	10.1692
Sample 06	GAPDH	16.781	31.5156	14.7346	2.58775	-2.58775	0.166345	4.04536
Sample 07	GAPDH	17.2644	30.7964	13.5321	1.3852	-1.3852	0.382836	9.31025	13.8511
Sample 07	GAPDH	17.4771	30.1615	12.6843	0.53747	-0.53747	0.688978	16.7554
Sample 07	GAPDH	17.3557	30.1535	12.7978	0.650957	-0.650957	0.636858	15.4878
Sample 08	GAPDH	17.8517	30.3147	12.463	0.316141	-0.316141	0.803215	19.5335	16.0303
Sample 08	GAPDH	17.8821	30.2255	12.3434	0.19659	-0.19659	0.87261	21.2211
Sample 08	GAPDH	17.824	31.6998	13.8758	1.72897	-1.72897	0.301668	7.33631
Sample 09	GAPDH	16.9545	31.1067	14.1521	2.00529	-2.00529	0.249085	6.05753	5.15318
Sample 09	GAPDH	17.1532	31.4601	14.3069	2.16003	-2.16003	0.223751	5.44144
Sample 09	GAPDH	16.8409	31.6061	14.7652	2.61831	-2.61831	0.162858	3.96057
Sample 10	GAPDH	17.4386	31.611	14.1723	2.02549	-2.02549	0.245621	5.97329	11.6454
Sample 10	GAPDH	17.4516	30.333	12.8814	0.734552	-0.734552	0.601004	14.6159
Sample 10	GAPDH	17.4111	30.3193	12.9082	0.761345	-0.761345	0.589946	14.347
Sample 11	GAPDH	18.5697	31.467	12.8973	0.75042	-0.75042	0.594431	14.456	15.1609
Sample 11	GAPDH	17.6115	30.2827	12.6712	0.524389	-0.524389	0.695253	16.908
Sample 11	GAPDH	17.6435	30.5749	12.9313	0.784487	-0.784487	0.580558	14.1187
Sample 12	GAPDH	17.6914	29.9959	12.3045	0.157669	-0.157669	0.896472	21.8014	22.0351
Sample 12	GAPDH	17.7123	30.1424	12.43	0.283188	-0.283188	0.821773	19.9848
Sample 12	GAPDH	17.7648	29.9117	12.1469	0	0	1	24.3191
Sample 13	GAPDH	19.8144	33.3324	13.518	1.37112	-1.37112	0.38659	9.40155	7.75962
Sample 13	GAPDH	19.7662	33.2176	13.4514	1.30454	-1.30454	0.404849	9.84558
Sample 13	GAPDH	19.5723	34.3118	14.7395	2.59262	-2.59262	0.165785	4.03174
Sample 14	GAPDH	17.331	30.8133	13.4823	1.33541	-1.33541	0.396279	9.63716	8.37277
Sample 14	GAPDH	17.3538	30.8851	13.5313	1.38448	-1.38448	0.383027	9.31488
Sample 14	GAPDH	17.2262	31.3527	14.1265	1.97962	-1.97962	0.253557	6.16629
Figure 4c
IFN-b
		GAPDH	IFN-b
Sample 01	GAPDH	15.9163	28.7598	12.8435	10.1748	-10.1748	0.00086515	0.910908	1
Sample 01	GAPDH	16.0408	28.6864	12.6456	9.9768	-9.9768	0.000992394	1.04488
Sample 01	GAPDH	15.8851	28.5316	12.6465	9.97773	-9.97773	0.000991757	1.04421
Sample 02	GAPDH	17.4202	20.3432	2.92301	0.254234	-0.254234	0.838432	882.776	873.168
Sample 02	GAPDH	17.5022	20.3755	2.87328	0.20451	-0.20451	0.867834	913.733
Sample 02	GAPDH	17.335	20.3591	3.02417	0.355398	-0.355398	0.781654	822.995
Sample 03	GAPDH	17.6319	20.4444	2.8125	0.14373	-0.14373	0.905176	953.05	1013.64
Sample 03	GAPDH	17.667	20.3605	2.6935	0.0247326	-0.0247326	0.983003	1034.99
Sample 03	GAPDH	17.6218	20.2906	2.66877	0	0	1	1052.89
Sample 04	GAPDH	17.4816	20.6783	3.19666	0.527891	-0.527891	0.693568	730.25	736.919
Sample 04	GAPDH	17.6507	20.6017	2.95105	0.282282	-0.282282	0.822289	865.78
Sample 04	GAPDH	17.447	20.8921	3.44511	0.776339	-0.776339	0.583847	614.726
Sample 05	GAPDH	17.2059	20.4394	3.23344	0.564672	-0.564672	0.676109	711.868	707.626
Sample 05	GAPDH	17.0763	20.3561	3.27978	0.61101	-0.61101	0.654738	689.367
Sample 05	GAPDH	16.9781	20.1918	3.21377	0.544994	-0.544994	0.685394	721.644
Sample 06	GAPDH	17.0224	21.2114	4.18903	1.52025	-1.52025	0.348624	367.063	381.558
Sample 06	GAPDH	17.0207	21.0978	4.07715	1.40837	-1.40837	0.376736	396.661
Sample 06	GAPDH	17.0531	21.1886	4.13546	1.46669	-1.46669	0.361812	380.948
Sample 07	GAPDH	17.3583	20.6439	3.28553	0.61676	-0.61676	0.652134	686.625	707.397
Sample 07	GAPDH	17.3171	20.5514	3.23431	0.565535	-0.565535	0.675705	711.443
Sample 07	GAPDH	17.4543	20.6632	3.20882	0.540047	-0.540047	0.687749	724.123
Sample 08	GAPDH	18.0464	20.9482	2.90179	0.233019	-0.233019	0.850853	895.854	820.516
Sample 08	GAPDH	17.9078	20.9999	3.09202	0.423248	-0.423248	0.745744	785.186
Sample 08	GAPDH	18.0291	21.1297	3.10064	0.431868	-0.431868	0.741302	780.509
Sample 09	GAPDH	16.8823	21.0167	4.1344	1.46563	-1.46563	0.362077	381.228	383.017
Sample 09	GAPDH	16.9748	20.9682	3.99334	1.32457	-1.32457	0.399268	420.385
Sample 09	GAPDH	16.675	20.9433	4.26829	1.59952	-1.59952	0.329987	347.44
Sample 10	GAPDH	17.5328	20.8559	3.3231	0.654329	-0.654329	0.635371	668.975	655.411
Sample 10	GAPDH	17.3412	20.7472	3.406	0.737228	-0.737228	0.599891	631.619
Sample 10	GAPDH	17.3935	20.7238	3.33032	0.661545	-0.661545	0.632201	665.638
Sample 11	GAPDH	18.3294	21.5832	3.25376	0.584984	-0.584984	0.666657	701.916	507.535
Sample 11	GAPDH	17.5883	21.7136	4.12526	1.45649	-1.45649	0.364379	383.651
Sample 11	GAPDH	17.7051	21.6424	3.93729	1.26852	-1.26852	0.415085	437.038
Sample 12	GAPDH	17.5014	20.6209	3.11948	0.45071	-0.45071	0.731683	770.381	728.482
Sample 12	GAPDH	17.328	20.6572	3.32919	0.660418	-0.660418	0.632695	666.158
Sample 12	GAPDH	17.4472	20.6074	3.16027	0.491495	-0.491495	0.711288	748.907
Sample 13	GAPDH	19.607	23.1788	3.57176	0.902988	-0.902988	0.534778	563.062	585.759
Sample 13	GAPDH	19.6604	22.9903	3.32992	0.661148	-0.661148	0.632375	665.821
Sample 13	GAPDH	19.3998	23.0632	3.66344	0.994669	-0.994669	0.501851	528.394
Sample 14	GAPDH	17.5034	20.9997	3.49627	0.827496	-0.827496	0.563507	593.31	571.39
Sample 14	GAPDH	17.33	21.0033	3.67331	1.00454	-1.00454	0.498429	524.791
Sample 14	GAPDH	17.438	20.9276	3.48958	0.820805	-0.820805	0.566126	596.068
Figure 4d
TNF-a
		GAPDH	TNF-a
Sample 01	GAPDH	17.0287	28.5694	11.5407	2.98645	-2.98645	0.12618	0.875387	1
Sample 01	GAPDH	17.0586	28.3121	11.2534	2.69916	-2.69916	0.153983	1.06827
Sample 01	GAPDH	16.9007	28.1704	11.2696	2.71537	-2.71537	0.152262	1.05634
Sample 02	GAPDH	18.2472	27.2383	8.99105	0.436792	-0.436792	0.738775	5.12535	4.95793
Sample 02	GAPDH	18.3705	27.335	8.96451	0.410255	-0.410255	0.75249	5.22049
Sample 02	GAPDH	18.1754	27.3453	9.16984	0.61558	-0.61558	0.652668	4.52796
Sample 03	GAPDH	18.6699	27.7287	9.05879	0.504528	-0.504528	0.704891	4.89027	5.19191
Sample 03	GAPDH	18.6608	27.5543	8.89347	0.339209	-0.339209	0.790475	5.48402
Sample 03	GAPDH	18.6679	27.6376	8.96979	0.415531	-0.415531	0.749743	5.20144
Sample 04	GAPDH	18.4878	27.7939	9.30609	0.751827	-0.751827	0.593851	4.11992	3.94118
Sample 04	GAPDH	18.4281	27.8284	9.40032	0.846066	-0.846066	0.5563	3.8594
Sample 04	GAPDH	18.6491	28.0551	9.406	0.851744	-0.851744	0.554115	3.84424
Sample 05	GAPDH	18.091	27.8071	9.71611	1.16186	-1.16186	0.446937	3.10068	3.17457
Sample 05	GAPDH	18.0162	27.7792	9.76302	1.20876	-1.20876	0.432639	3.00149
Sample 05	GAPDH	17.9612	27.5353	9.57405	1.0198	-1.0198	0.493186	3.42154
Sample 06	GAPDH	17.8563	29.5348	11.6785	3.12427	-3.12427	0.114683	0.795631	0.803423
Sample 06	GAPDH	17.8177	29.3477	11.53	2.97572	-2.97572	0.127122	0.881924
Sample 06	GAPDH	17.6896	29.487	11.7974	3.24312	-3.24312	0.105615	0.732716
Sample 07	GAPDH	18.2073	27.6483	9.44099	0.886736	-0.886736	0.540836	3.75212	4.09481
Sample 07	GAPDH	18.2609	27.6102	9.34933	0.795074	-0.795074	0.576313	3.99825
Sample 07	GAPDH	18.3566	27.5245	9.1679	0.613638	-0.613638	0.653547	4.53406
Sample 08	GAPDH	19.0164	28.2985	9.28216	0.727905	-0.727905	0.60378	4.1888	3.68803
Sample 08	GAPDH	19.0403	28.5544	9.5141	0.959837	-0.959837	0.514115	3.56674
Sample 08	GAPDH	18.9771	28.5996	9.6225	1.06824	-1.06824	0.476901	3.30856
Sample 09	GAPDH	17.9166	27.847	9.93036	1.37611	-1.37611	0.385257	2.67277	2.75093
Sample 09	GAPDH	17.9663	27.6848	9.71857	1.16431	-1.16431	0.446176	3.0954
Sample 09	GAPDH	17.6102	27.6459	10.0357	1.48142	-1.48142	0.358136	2.48462
Sample 10	GAPDH	18.4319	27.6098	9.17798	0.623718	-0.623718	0.648996	4.50249	4.27814
Sample 10	GAPDH	18.39	27.6262	9.23617	0.68191	-0.68191	0.62334	4.3245
Sample 10	GAPDH	18.3754	27.7214	9.34603	0.791769	-0.791769	0.577635	4.00742
Sample 11	GAPDH	19.3073	28.4547	9.14739	0.593128	-0.593128	0.662904	4.59898	3.80316
Sample 11	GAPDH	18.6556	28.2471	9.59154	1.03728	-1.03728	0.487246	3.38033
Sample 11	GAPDH	18.7521	28.3225	9.57042	1.01616	-1.01616	0.49443	3.43017
Sample 12	GAPDH	18.4165	27.6361	9.21963	0.665367	-0.665367	0.630528	4.37437	4.32426
Sample 12	GAPDH	18.4469	27.7077	9.26074	0.706478	-0.706478	0.612814	4.25148
Sample 12	GAPDH	18.6088	27.8375	9.22871	0.674448	-0.674448	0.626572	4.34692
Sample 13	GAPDH	20.8297	30.5269	9.69719	1.14293	-1.14293	0.452837	3.14162	4.14428
Sample 13	GAPDH	20.765	29.7238	8.95876	0.404501	-0.404501	0.755498	5.24136
Sample 13	GAPDH	20.5733	29.9041	9.33083	0.776569	-0.776569	0.583753	4.04986
Sample 14	GAPDH	18.5668	27.2184	8.65153	0.0972672	-0.0972672	0.934802	6.48531	6.6506
Sample 14	GAPDH	18.522	27.1639	8.64186	0.0876064	-0.0876064	0.941083	6.52888
Sample 14	GAPDH	18.494	27.0483	8.55426	0	0	1	6.93763
Figure 4e
IL6
		GAPDH	IL6					0.0603725
Sample 01	GAPDH	17.144	22.773	5.62893	4.08999	-4.08999	0.0587206	0.972637	1
Sample 01	GAPDH	17.1161	22.6223	5.50628	3.96734	-3.96734	0.0639311	1.05894
Sample 01	GAPDH	17.1007	22.7359	5.6352	4.09626	-4.09626	0.058466	0.96842
Sample 02	GAPDH	18.1045	20.0596	1.95509	0.416147	-0.416147	0.749423	12.4133	12.4488
Sample 02	GAPDH	18.1875	20.0025	1.81499	0.276051	-0.276051	0.825849	13.6792
Sample 02	GAPDH	18.0139	20.1104	2.09657	0.557625	-0.557625	0.67942	11.2538
Sample 03	GAPDH	18.4461	20.3568	1.91068	0.371735	-0.371735	0.772853	12.8014	12.6636
Sample 03	GAPDH	18.3657	20.2713	1.90561	0.366671	-0.366671	0.77557	12.8464
Sample 03	GAPDH	18.4304	20.3936	1.96328	0.424332	-0.424332	0.745184	12.3431
Sample 04	GAPDH	18.2009	20.2967	2.0958	0.556856	-0.556856	0.679782	11.2598	11.8984
Sample 04	GAPDH	18.3318	20.2405	1.90878	0.369833	-0.369833	0.773872	12.8183
Sample 04	GAPDH	18.3818	20.4325	2.05071	0.511766	-0.511766	0.701363	11.6173
Sample 05	GAPDH	18.0444	20.2913	2.24693	0.707987	-0.707987	0.612174	10.1399	10.5194
Sample 05	GAPDH	17.9492	20.0571	2.10783	0.56889	-0.56889	0.674135	11.1663
Sample 05	GAPDH	17.856	20.0871	2.23109	0.69215	-0.69215	0.618931	10.2519
Sample 06	GAPDH	17.7024	20.7952	3.09283	1.55389	-1.55389	0.340591	5.64149	5.47308
Sample 06	GAPDH	17.6551	20.744	3.08888	1.54993	-1.54993	0.341526	5.65698
Sample 06	GAPDH	17.5566	20.7892	3.23255	1.6936	-1.6936	0.309154	5.12077
Sample 07	GAPDH	18.1162	20.2234	2.10723	0.568285	-0.568285	0.674418	11.1709	10.9825
Sample 07	GAPDH	18.0967	20.2355	2.13876	0.599812	-0.599812	0.65984	10.9295
Sample 07	GAPDH	18.1371	20.2868	2.14967	0.610725	-0.610725	0.654867	10.8471
Sample 08	GAPDH	18.7223	20.6392	1.91692	0.377972	-0.377972	0.769519	12.7462	11.8733
Sample 08	GAPDH	18.6989	20.7364	2.03747	0.498522	-0.498522	0.707832	11.7244
Sample 08	GAPDH	18.755	20.865	2.11002	0.571075	-0.571075	0.673115	11.1494
Sample 09	GAPDH	17.702	20.4278	2.72581	1.18687	-1.18687	0.439255	7.27574	7.43997
Sample 09	GAPDH	17.7948	20.269	2.47419	0.935249	-0.935249	0.522952	8.66208
Sample 09	GAPDH	17.4926	20.4074	2.91488	1.37593	-1.37593	0.385303	6.38209
Sample 10	GAPDH	18.2113	20.3057	2.09437	0.555426	-0.555426	0.680456	11.271	11.6558
Sample 10	GAPDH	18.1731	20.1891	2.01604	0.477093	-0.477093	0.718424	11.8998
Sample 10	GAPDH	18.1495	20.1781	2.0286	0.489653	-0.489653	0.712197	11.7967
Sample 11	GAPDH	19.1775	20.95	1.77254	0.233591	-0.233591	0.850515	14.0878	10.9471
Sample 11	GAPDH	18.5944	20.9826	2.3882	0.84926	-0.84926	0.555069	9.19407
Sample 11	GAPDH	18.662	20.994	2.33199	0.793045	-0.793045	0.577125	9.55939
Sample 12	GAPDH	18.3001	20.2236	1.92358	0.384632	-0.384632	0.765974	12.6875	12.0656
Sample 12	GAPDH	18.3082	20.3671	2.05892	0.519976	-0.519976	0.697384	11.5513
Sample 12	GAPDH	18.4177	20.4267	2.00899	0.470047	-0.470047	0.721941	11.9581
Sample 13	GAPDH	20.4198	22.9222	2.50238	0.96344	-0.96344	0.512833	8.49447	8.52841
Sample 13	GAPDH	20.4563	22.8149	2.35857	0.819622	-0.819622	0.56659	9.3849
Sample 13	GAPDH	20.2404	22.8834	2.64295	1.10401	-1.10401	0.465222	7.70585
Sample 14	GAPDH	18.3611	19.9954	1.6343	0.0953598	-0.0953598	0.936039	15.5044	15.6693
Sample 14	GAPDH	18.3313	20.0191	1.68783	0.148884	-0.148884	0.901948	14.9397
Sample 14	GAPDH	18.3511	19.89	1.53894	0	0	1	16.5638

## Sheet: Figure 4 f-i
Figure 4f
ACE2
		GAPDH	ACE2
Sample 01	GAPDH	14.511	31.171	16.66	2.99926	-2.99926	0.125064	1.30807	1
Sample 01	GAPDH	14.2557	31.1518	16.8961	3.23534	-3.23534	0.106186	1.11061
Sample 01	GAPDH	14.1424	31.9725	17.8301	4.16929	-4.16929	0.0555799	0.581319
Sample 02	GAPDH	14.9815	28.721	13.7395	0.0787468	-0.0787468	0.94688	9.90356	9.939
Sample 02	GAPDH	15.1566	28.8174	13.6608	0	0	1	10.4592
Sample 02	GAPDH	14.7822	28.5887	13.8065	0.145726	-0.145726	0.903924	9.45428
Sample 03	GAPDH	14.7163	29.2439	14.5277	0.8669	-0.8669	0.548324	5.735	4.79251
Sample 03	GAPDH	14.9572	30.0677	15.1105	1.44976	-1.44976	0.366082	3.82891
Sample 03	GAPDH	14.7306	29.511	14.7803	1.11957	-1.11957	0.46023	4.81361
Sample 04	GAPDH	14.5194	29.2068	14.6874	1.02658	-1.02658	0.490873	5.13411	5.13355
Sample 04	GAPDH	14.4459	29.0829	14.637	0.976271	-0.976271	0.508292	5.3163
Sample 04	GAPDH	14.8214	29.5614	14.74	1.0792	-1.0792	0.473292	4.95024
Sample 05	GAPDH	14.5635	29.3566	14.7932	1.13243	-1.13243	0.456148	4.77092	4.85876
Sample 05	GAPDH	14.6276	29.4007	14.7731	1.11234	-1.11234	0.462544	4.83782
Sample 05	GAPDH	14.4462	29.1811	14.7349	1.07416	-1.07416	0.474948	4.96755
Figure 4g
IFN-b
		GAPDH	IFN-b
Sample 01	GAPDH	14.511	27.3426	12.8316	10.0808	-10.0808	0.000923397	0.732826	1
Sample 01	GAPDH	14.2557	27.2959	13.0402	10.2893	-10.2893	0.000799107	0.634187
Sample 01	GAPDH	14.1424	25.8181	11.6756	8.92479	-8.92479	0.00205764	1.63299
Sample 02	GAPDH	14.9815	17.828	2.84656	0.095705	-0.095705	0.935815	742.681	703.269
Sample 02	GAPDH	15.1566	17.9075	2.75085	0	0	1	793.62
Sample 02	GAPDH	14.7822	18.0017	3.21949	0.46864	-0.46864	0.722645	573.505
Sample 03	GAPDH	14.7163	18.6069	3.89069	1.13984	-1.13984	0.453809	360.151	389.795
Sample 03	GAPDH	14.9572	18.4491	3.49195	0.741103	-0.741103	0.598282	474.808
Sample 03	GAPDH	14.7306	18.7282	3.99761	1.24676	-1.24676	0.421394	334.427
Sample 04	GAPDH	14.5194	18.5017	3.98224	1.23139	-1.23139	0.425906	338.007	358.016
Sample 04	GAPDH	14.4459	18.6395	4.19361	1.44276	-1.44276	0.367864	291.944
Sample 04	GAPDH	14.8214	18.4098	3.58842	0.837568	-0.837568	0.559586	444.098
Sample 05	GAPDH	14.295	19.3023	5.00737	2.25652	-2.25652	0.209277	166.086	215.111
Sample 05	GAPDH	14.2555	18.973	4.71742	1.96657	-1.96657	0.255861	203.056
Sample 05	GAPDH	14.2007	18.4743	4.27363	1.52278	-1.52278	0.348014	276.19
Figure 4h
TNF-a
		GAPDH	TNF-a
Sample 01	GAPDH	13.696	27.9584	14.2623	4.05203	-4.05203	0.0602862	0.87402	1
Sample 01	GAPDH	13.9488	28.0896	14.1408	3.93046	-3.93046	0.0655862	0.950857
Sample 01	GAPDH	14.0826	27.9179	13.8353	3.62495	-3.62495	0.0810551	1.17512
Sample 02	GAPDH	14.7654	25.2309	10.4656	0.25524	-0.25524	0.837847	12.147	11.7538
Sample 02	GAPDH	14.7318	25.1773	10.4456	0.235266	-0.235266	0.849529	12.3163
Sample 02	GAPDH	14.7262	25.3615	10.6354	0.425046	-0.425046	0.744815	10.7982
Sample 03	GAPDH	14.5365	26.1605	11.624	1.41364	-1.41364	0.375363	5.44195	5.24671
Sample 03	GAPDH	14.6257	26.3404	11.7147	1.50434	-1.50434	0.352491	5.11035
Sample 03	GAPDH	14.5876	26.2806	11.693	1.48264	-1.48264	0.357834	5.18782
Sample 04	GAPDH	14.3027	25.1302	10.8274	0.617133	-0.617133	0.651965	9.45208	9.86367
Sample 04	GAPDH	14.4631	25.1266	10.6635	0.453211	-0.453211	0.730415	10.5894
Sample 04	GAPDH	14.3127	25.1253	10.8127	0.602342	-0.602342	0.658684	9.54949
Sample 05	GAPDH	14.295	25.9226	11.6276	1.41732	-1.41732	0.374407	5.42809	5.59848
Sample 05	GAPDH	14.2555	25.7553	11.4998	1.28947	-1.28947	0.409101	5.93108
Sample 05	GAPDH	14.2007	25.8262	11.6255	1.41515	-1.41515	0.374972	5.43628
Figure 4i
IL6
		GAPDH	IL6
Sample 01	GAPDH	13.696	17.672	3.97598	3.04564	-3.04564	0.121107	0.807391	1
Sample 01	GAPDH	13.9488	17.6147	3.66584	2.73551	-2.73551	0.150152	1.00102
Sample 01	GAPDH	14.0826	17.4971	3.41444	2.4841	-2.4841	0.178736	1.19159
Sample 02	GAPDH	14.7654	15.8077	1.04232	0.111982	-0.111982	0.925316	6.16885	6.37073
Sample 02	GAPDH	14.7318	15.7491	1.01734	0.0870028	-0.0870028	0.941477	6.27659
Sample 02	GAPDH	14.7262	15.6565	0.930334	0	0	1	6.66675
Sample 03	GAPDH	14.5365	16.4632	1.92669	0.996351	-0.996351	0.501266	3.34182	3.57316
Sample 03	GAPDH	14.6257	16.4052	1.7795	0.84917	-0.84917	0.555104	3.70074
Sample 03	GAPDH	14.5876	16.3764	1.78882	0.858486	-0.858486	0.551531	3.67692
Sample 04	GAPDH	14.3027	15.5694	1.26663	0.336301	-0.336301	0.79207	5.28053	4.93935
Sample 04	GAPDH	14.4631	15.9109	1.44773	0.517397	-0.517397	0.698631	4.6576
Sample 04	GAPDH	14.3127	15.6931	1.38046	0.450128	-0.450128	0.731978	4.87992
Sample 05	GAPDH	14.295	16.1995	1.90453	0.974197	-0.974197	0.509023	3.39353	3.52675
Sample 05	GAPDH	14.2555	15.9414	1.68588	0.755546	-0.755546	0.592322	3.94887
Sample 05	GAPDH	14.2007	16.173	1.97229	1.04195	-1.04195	0.48567	3.23784
